# Supplementary material for: Chimpanzees use observed temporal directionality to learn novel causal relations
Source: Primates. 2019 Sep 23;60(6):517–24. doi: 10.1007/s10329-019-00754-9 (PMC6858906; doi:10.1007/s10329-019-00754-9)
Supplement: Supplementary file 1 — Supplementary material 1 (XLS 51 kb) [file 10329_2019_754_MOESM1_ESM.xls]

## Sheet: Dataset_S1
subject_name	session 1 or 2	trial_in_session	trial_no across sessions	Causal button pressed 1=yes, 0=No	Causal side (L or R)	If button pressed: L or R
Alex	1	1	1	1	R	R
Alexandra	1	1	1	1	L	L
Fifi	1	1	1	0	L	R
Gertruida	1	1	1	0	R	L
Jahaga	1	1	1	1	R	R
Fraukje	1	1	1	1	R	R
Kofi	1	1	1	1	L	L
Pia	1	1	1	1	L	L
Corry	1	1	1	1	L	L
Kara	1	1	1	0	R	L
Lobo	1	1	1	1	R	R
Robert	1	1	1	0	R	L
Sandra	1	1	1	1	L	L
Tai	1	1	1	1	R	R
Ulla	1	1	1	1	L	L
Frodo	1	1	1	1	R	R
Lome	1	1	1	1	L	L
Alex	1	2	2	1	R	R
Alexandra	1	2	2	1	L	L
Fifi	1	2	2	1	L	L
Gertruida	1	2	2	1	R	R
Jahaga	1	2	2	1	R	R
Fraukje	1	2	2	1	R	R
Kofi	1	2	2	1	L	L
Pia	1	2	2	0	L	R
Corry	1	2	2	1	L	L
Frodo	1	2	2	1	R	R
Kara	1	2	2	0	R	L
Lobo	1	2	2	1	R	R
Robert	1	2	2	1	R	R
Sandra	1	2	2	1	L	L
Tai	1	2	2	1	R	R
Ulla	1	2	2	0	L	R
Lome	1	2	2	1	L	L
Alex	2	1	3	0	L	R
Alexandra	2	1	3	0	R	L
Fifi	2	1	3	1	R	R
Jahaga	2	1	3	0	L	R
Gertruida	2	1	3	0	L	R
Kofi	2	1	3	1	R	R
Fraukje	2	1	3	0	L	R
Pia	2	1	3	0	R	L
Sandra	2	1	3	1	R	R
Ulla	2	1	3	1	R	R
Corry	2	1	3	0	R	L
Lobo	2	1	3	1	L	L
Robert	2	1	3	0	L	R
Tai	2	1	3	0	L	R
Kara	2	1	3	1	L	L
Frodo	2	1	3	0	L	R
Lome	2	1	3	0	R	L
Alex	2	2	4	0	L	R
Alexandra	2	2	4	0	R	L
Fifi	2	2	4	0	R	L
Jahaga	2	2	4	0	L	R
Gertruida	2	2	4	0	L	R
Kofi	2	2	4	0	R	L
Fraukje	2	2	4	1	L	L
Pia	2	2	4	1	R	R
Sandra	2	2	4	1	R	R
Ulla	2	2	4	1	R	R
Corry	2	2	4	0	R	L
Lobo	2	2	4	0	L	R
Robert	2	2	4	1	L	L
Tai	2	2	4	1	L	L
Kara	2	2	4	1	L	L
Frodo	2	2	4	0	L	R
Lome	2	2	4	0	R	L
